# Supplementary material for: Physiological Plasticity as a Strategy to Cope with Harsh Climatic Conditions: Ecophysiological Meta-Analysis of the Cosmopolitan Moss Ceratodon purpureus in the Southern Hemisphere
Source: Plants (Basel). 2023 Jan 21;12(3):499. doi: 10.3390/plants12030499 (PMC9919500; doi:10.3390/plants12030499)
Supplement: Supplementary file 1 [file plants-12-00499-s001.zip]

Archive with 1 entries (1 files):
- plants-2056917-supplementary.pdf
